# Supplementary material for: Performance Evaluation of a Fully Automated Molecular Diagnostic System for Multiplex Detection of SARS-CoV-2, Influenza A/B Viruses, and Respiratory Syncytial Virus
Source: Diagnostics (Basel). 2025 Jul 16;15(14):1791. doi: 10.3390/diagnostics15141791 (PMC12294030; doi:10.3390/diagnostics15141791)
Supplement: Supplementary file 1 [file diagnostics-15-01791-s001.zip]

Archive with 1 entries (1 files):
- diagnostics-3688028-supplementary.pdf
